# Supplementary material for: Pangenomic and functional domain comparison of enterotoxigenic Escherichia coli isolated from humans and swine: insights into host specificity
Source: Mol Genet Genomics. 2026 Apr 24;301(1):98. doi: 10.1007/s00438-026-02412-4 (PMC13109261; doi:10.1007/s00438-026-02412-4)
Supplement: Supplementary file 2 — Supplementary file2 (XLSX 86 KB) [file 438_2026_2412_MOESM2_ESM.xlsx]

## Sheet: Supplementary Table 2 - predict
Supplementary Table 1. MyClade prediction of functional domains of enterotoxigenic Escherichia coli from human and swine
Human	Swine
PF00004	PF00004
PF00005	PF00005
PF00006	PF00006
PF00009	PF00009
PF00011	PF00011
PF00012	PF00012
PF00013	PF00013
PF00015	PF00015
PF00017	PF00017
PF00023	PF00023
PF00027	PF00027
PF00034	PF00034
PF00035	PF00037
PF00037	PF00038
PF00038	PF00041
PF00041	PF00042
PF00042	PF00043
PF00043	PF00044
PF00044	PF00056
PF00056	PF00060
PF00060	PF00069
PF00069	PF00070
PF00070	PF00071
PF00071	PF00072
PF00072	PF00075
PF00075	PF00078
PF00078	PF00080
PF00080	PF00081
PF00081	PF00082
PF00082	PF00083
PF00083	PF00085
PF00085	PF00089
PF00089	PF00091
PF00091	PF00092
PF00092	PF00106
PF00106	PF00107
PF00107	PF00108
PF00108	PF00109
PF00109	PF00111
PF00111	PF00113
PF00113	PF00114
PF00114	PF00115
PF00115	PF00116
PF00116	PF00117
PF00117	PF00118
PF00118	PF00119
PF00119	PF00120
PF00120	PF00121
PF00121	PF00122
PF00122	PF00126
PF00126	PF00127
PF00127	PF00128
PF00128	PF00132
PF00132	PF00133
PF00133	PF00136
PF00136	PF00137
PF00137	PF00140
PF00140	PF00141
PF00141	PF00144
PF00144	PF00145
PF00145	PF00146
PF00146	PF00149
PF00149	PF00152
PF00150	PF00154
PF00152	PF00155
PF00154	PF00156
PF00155	PF00158
PF00156	PF00160
PF00158	PF00161
PF00160	PF00162
PF00161	PF00163
PF00162	PF00164
PF00163	PF00165
PF00164	PF00166
PF00165	PF00171
PF00166	PF00174
PF00171	PF00175
PF00174	PF00176
PF00175	PF00177
PF00176	PF00180
PF00177	PF00181
PF00180	PF00182
PF00181	PF00183
PF00182	PF00185
PF00183	PF00186
PF00185	PF00189
PF00186	PF00196
PF00189	PF00198
PF00196	PF00199
PF00198	PF00202
PF00199	PF00203
PF00202	PF00204
PF00203	PF00205
PF00204	PF00206
PF00205	PF00207
PF00206	PF00210
PF00207	PF00213
PF00210	PF00215
PF00211	PF00216
PF00213	PF00218
PF00215	PF00224
PF00216	PF00226
PF00218	PF00227
PF00224	PF00230
PF00226	PF00231
PF00227	PF00232
PF00230	PF00237
PF00231	PF00238
PF00232	PF00239
PF00237	PF00245
PF00238	PF00248
PF00239	PF00251
PF00245	PF00252
PF00248	PF00253
PF00251	PF00254
PF00252	PF00255
PF00253	PF00258
PF00254	PF00263
PF00255	PF00265
PF00258	PF00266
PF00263	PF00267
PF00265	PF00268
PF00266	PF00270
PF00267	PF00271
PF00268	PF00275
PF00270	PF00276
PF00271	PF00277
PF00275	PF00278
PF00276	PF00281
PF00277	PF00282
PF00278	PF00285
PF00281	PF00288
PF00282	PF00289
PF00285	PF00290
PF00288	PF00291
PF00289	PF00293
PF00290	PF00294
PF00291	PF00296
PF00293	PF00297
PF00294	PF00298
PF00296	PF00300
PF00297	PF00301
PF00298	PF00302
PF00300	PF00303
PF00301	PF00306
PF00302	PF00308
PF00303	PF00309
PF00306	PF00310
PF00308	PF00311
PF00309	PF00312
PF00310	PF00313
PF00311	PF00316
PF00312	PF00317
PF00313	PF00318
PF00316	PF00324
PF00317	PF00325
PF00318	PF00326
PF00324	PF00327
PF00325	PF00328
PF00326	PF00329
PF00327	PF00330
PF00328	PF00333
PF00329	PF00334
PF00330	PF00338
PF00333	PF00342
PF00334	PF00343
PF00338	PF00344
PF00342	PF00345
PF00343	PF00346
PF00344	PF00347
PF00345	PF00348
PF00346	PF00350
PF00347	PF00353
PF00348	PF00355
PF00350	PF00356
PF00353	PF00358
PF00355	PF00359
PF00356	PF00361
PF00358	PF00364
PF00359	PF00365
PF00361	PF00366
PF00364	PF00367
PF00365	PF00370
PF00366	PF00374
PF00367	PF00375
PF00370	PF00376
PF00374	PF00378
PF00375	PF00380
PF00376	PF00381
PF00378	PF00383
PF00380	PF00384
PF00381	PF00389
PF00383	PF00390
PF00384	PF00391
PF00389	PF00392
PF00390	PF00393
PF00391	PF00394
PF00392	PF00398
PF00393	PF00401
PF00394	PF00403
PF00398	PF00406
PF00401	PF00408
PF00403	PF00410
PF00406	PF00411
PF00408	PF00416
PF00410	PF00419
PF00411	PF00420
PF00416	PF00425
PF00419	PF00430
PF00420	PF00435
PF00425	PF00436
PF00430	PF00437
PF00436	PF00438
PF00437	PF00440
PF00438	PF00441
PF00440	PF00444
PF00441	PF00445
PF00444	PF00448
PF00445	PF00449
PF00448	PF00453
PF00449	PF00454
PF00453	PF00455
PF00454	PF00456
PF00455	PF00459
PF00456	PF00460
PF00459	PF00462
PF00460	PF00463
PF00462	PF00464
PF00463	PF00465
PF00464	PF00466
PF00465	PF00467
PF00466	PF00468
PF00467	PF00471
PF00468	PF00472
PF00471	PF00474
PF00472	PF00475
PF00474	PF00476
PF00475	PF00477
PF00476	PF00478
PF00477	PF00479
PF00478	PF00480
PF00479	PF00482
PF00480	PF00483
PF00482	PF00484
PF00483	PF00485
PF00484	PF00486
PF00485	PF00488
PF00486	PF00490
PF00488	PF00491
PF00490	PF00496
PF00491	PF00497
PF00496	PF00499
PF00497	PF00501
PF00499	PF00507
PF00501	PF00510
PF00507	PF00512
PF00510	PF00519
PF00512	PF00521
PF00519	PF00528
PF00521	PF00529
PF00528	PF00532
PF00529	PF00533
PF00532	PF00534
PF00533	PF00535
PF00534	PF00542
PF00535	PF00543
PF00542	PF00547
PF00543	PF00549
PF00549	PF00550
PF00550	PF00551
PF00551	PF00557
PF00557	PF00561
PF00561	PF00562
PF00562	PF00563
PF00563	PF00565
PF00565	PF00570
PF00570	PF00571
PF00571	PF00572
PF00572	PF00573
PF00573	PF00574
PF00574	PF00575
PF00575	PF00576
PF00576	PF00577
PF00577	PF00578
PF00578	PF00579
PF00579	PF00580
PF00580	PF00581
PF00581	PF00582
PF00582	PF00583
PF00583	PF00584
PF00584	PF00585
PF00585	PF00586
PF00586	PF00587
PF00587	PF00588
PF00588	PF00589
PF00589	PF00590
PF00590	PF00591
PF00591	PF00593
PF00593	PF00595
PF00595	PF00596
PF00596	PF00609
PF00609	PF00614
PF00614	PF00623
PF00623	PF00625
PF00625	PF00627
PF00627	PF00633
PF00633	PF00639
PF00639	PF00654
PF00654	PF00656
PF00657	PF00657
PF00662	PF00662
PF00664	PF00664
PF00665	PF00665
PF00667	PF00667
PF00668	PF00668
PF00669	PF00669
PF00672	PF00670
PF00673	PF00672
PF00675	PF00673
PF00676	PF00675
PF00677	PF00676
PF00679	PF00677
PF00682	PF00679
PF00684	PF00682
PF00687	PF00684
PF00689	PF00687
PF00690	PF00689
PF00691	PF00690
PF00692	PF00691
PF00694	PF00692
PF00696	PF00694
PF00697	PF00696
PF00698	PF00697
PF00700	PF00698
PF00701	PF00699
PF00702	PF00700
PF00703	PF00701
PF00704	PF00702
PF00707	PF00703
PF00708	PF00704
PF00709	PF00707
PF00710	PF00708
PF00712	PF00709
PF00717	PF00710
PF00719	PF00712
PF00723	PF00717
PF00724	PF00719
PF00725	PF00723
PF00730	PF00724
PF00731	PF00725
PF00732	PF00730
PF00733	PF00731
PF00735	PF00732
PF00742	PF00733
PF00745	PF00735
PF00749	PF00742
PF00750	PF00743
PF00753	PF00745
PF00756	PF00749
PF00760	PF00750
PF00762	PF00753
PF00763	PF00756
PF00764	PF00760
PF00765	PF00762
PF00766	PF00763
PF00768	PF00764
PF00769	PF00765
PF00771	PF00766
PF00772	PF00768
PF00773	PF00771
PF00781	PF00772
PF00782	PF00773
PF00793	PF00781
PF00795	PF00782
PF00797	PF00793
PF00800	PF00795
PF00805	PF00797
PF00809	PF00800
PF00813	PF00801
PF00814	PF00805
PF00815	PF00809
PF00816	PF00813
PF00817	PF00814
PF00825	PF00815
PF00828	PF00816
PF00829	PF00817
PF00830	PF00825
PF00831	PF00828
PF00834	PF00829
PF00837	PF00830
PF00842	PF00831
PF00847	PF00834
PF00848	PF00842
PF00849	PF00847
PF00854	PF00848
PF00857	PF00849
PF00860	PF00854
PF00861	PF00857
PF00866	PF00860
PF00871	PF00861
PF00872	PF00866
PF00873	PF00871
PF00874	PF00872
PF00875	PF00873
PF00877	PF00874
PF00881	PF00875
PF00883	PF00877
PF00884	PF00881
PF00885	PF00883
PF00886	PF00884
PF00889	PF00885
PF00890	PF00886
PF00891	PF00889
PF00892	PF00890
PF00893	PF00891
PF00899	PF00892
PF00902	PF00893
PF00903	PF00899
PF00905	PF00902
PF00908	PF00903
PF00909	PF00905
PF00912	PF00908
PF00916	PF00909
PF00919	PF00912
PF00920	PF00916
PF00923	PF00919
PF00924	PF00920
PF00925	PF00923
PF00926	PF00924
PF00929	PF00925
PF00930	PF00926
PF00931	PF00929
PF00933	PF00930
PF00936	PF00933
PF00939	PF00936
PF00941	PF00939
PF00950	PF00941
PF00953	PF00950
PF00958	PF00953
PF00959	PF00958
PF00962	PF00959
PF00970	PF00962
PF00975	PF00970
PF00977	PF00975
PF00982	PF00977
PF00984	PF00982
PF00986	PF00984
PF00988	PF00986
PF00989	PF00988
PF00990	PF00989
PF00994	PF00990
PF00999	PF00994
PF01000	PF00999
PF01010	PF01000
PF01011	PF01008
PF01012	PF01010
PF01016	PF01011
PF01018	PF01012
PF01019	PF01016
PF01022	PF01018
PF01024	PF01019
PF01025	PF01022
PF01026	PF01024
PF01027	PF01025
PF01029	PF01026
PF01032	PF01027
PF01035	PF01029
PF01037	PF01031
PF01039	PF01032
PF01040	PF01035
PF01041	PF01037
PF01042	PF01039
PF01043	PF01040
PF01048	PF01041
PF01050	PF01042
PF01051	PF01043
PF01052	PF01047
PF01053	PF01048
PF01055	PF01050
PF01058	PF01051
PF01059	PF01052
PF01061	PF01053
PF01062	PF01055
PF01063	PF01058
PF01066	PF01059
PF01068	PF01061
PF01070	PF01062
PF01071	PF01063
PF01074	PF01066
PF01075	PF01070
PF01076	PF01071
PF01077	PF01074
PF01078	PF01075
PF01081	PF01077
PF01084	PF01078
PF01095	PF01081
PF01098	PF01084
PF01103	PF01095
PF01106	PF01098
PF01112	PF01103
PF01113	PF01106
PF01116	PF01112
PF01118	PF01113
PF01119	PF01116
PF01121	PF01118
PF01124	PF01119
PF01127	PF01121
PF01128	PF01124
PF01131	PF01127
PF01132	PF01128
PF01134	PF01131
PF01135	PF01132
PF01136	PF01134
PF01137	PF01135
PF01138	PF01136
PF01139	PF01137
PF01142	PF01138
PF01144	PF01139
PF01145	PF01142
PF01148	PF01144
PF01149	PF01145
PF01155	PF01148
PF01156	PF01149
PF01161	PF01154
PF01165	PF01155
PF01168	PF01156
PF01170	PF01161
PF01171	PF01165
PF01176	PF01168
PF01177	PF01170
PF01179	PF01171
PF01180	PF01176
PF01182	PF01177
PF01183	PF01179
PF01184	PF01180
PF01189	PF01182
PF01192	PF01183
PF01193	PF01184
PF01195	PF01189
PF01196	PF01192
PF01197	PF01193
PF01202	PF01195
PF01204	PF01196
PF01205	PF01197
PF01206	PF01202
PF01207	PF01204
PF01208	PF01205
PF01209	PF01206
PF01210	PF01207
PF01212	PF01208
PF01216	PF01209
PF01218	PF01210
PF01219	PF01212
PF01225	PF01216
PF01226	PF01218
PF01227	PF01219
PF01228	PF01225
PF01230	PF01226
PF01232	PF01227
PF01235	PF01228
PF01238	PF01229
PF01242	PF01230
PF01243	PF01232
PF01245	PF01235
PF01250	PF01238
PF01252	PF01242
PF01253	PF01243
PF01255	PF01245
PF01256	PF01250
PF01257	PF01252
PF01258	PF01253
PF01259	PF01255
PF01261	PF01256
PF01262	PF01257
PF01263	PF01258
PF01264	PF01259
PF01266	PF01261
PF01270	PF01262
PF01272	PF01263
PF01274	PF01264
PF01276	PF01266
PF01278	PF01270
PF01281	PF01272
PF01288	PF01274
PF01292	PF01276
PF01293	PF01278
PF01295	PF01281
PF01297	PF01288
PF01300	PF01292
PF01306	PF01293
PF01311	PF01295
PF01312	PF01297
PF01313	PF01300
PF01314	PF01306
PF01315	PF01311
PF01316	PF01312
PF01321	PF01313
PF01323	PF01314
PF01325	PF01315
PF01326	PF01316
PF01327	PF01320
PF01330	PF01321
PF01336	PF01323
PF01337	PF01325
PF01339	PF01326
PF01340	PF01327
PF01343	PF01330
PF01344	PF01336
PF01346	PF01337
PF01351	PF01339
PF01361	PF01340
PF01367	PF01343
PF01368	PF01344
PF01370	PF01346
PF01371	PF01348
PF01375	PF01351
PF01376	PF01361
PF01379	PF01367
PF01380	PF01368
PF01381	PF01370
PF01384	PF01371
PF01386	PF01375
PF01389	PF01376
PF01396	PF01379
PF01402	PF01380
PF01406	PF01381
PF01408	PF01384
PF01409	PF01386
PF01411	PF01388
PF01416	PF01389
PF01418	PF01396
PF01420	PF01402
PF01427	PF01406
PF01430	PF01408
PF01432	PF01409
PF01433	PF01411
PF01434	PF01416
PF01435	PF01418
PF01443	PF01420
PF01446	PF01427
PF01450	PF01430
PF01451	PF01432
PF01455	PF01433
PF01458	PF01434
PF01464	PF01435
PF01467	PF01443
PF01471	PF01450
PF01472	PF01451
PF01473	PF01455
PF01475	PF01458
PF01476	PF01464
PF01478	PF01467
PF01479	PF01468
PF01487	PF01471
PF01488	PF01472
PF01490	PF01473
PF01491	PF01475
PF01493	PF01476
PF01494	PF01478
PF01497	PF01479
PF01501	PF01487
PF01502	PF01488
PF01503	PF01490
PF01507	PF01491
PF01509	PF01493
PF01510	PF01494
PF01512	PF01497
PF01513	PF01501
PF01514	PF01502
PF01515	PF01503
PF01519	PF01507
PF01520	PF01509
PF01521	PF01510
PF01522	PF01512
PF01523	PF01513
PF01526	PF01514
PF01527	PF01515
PF01531	PF01519
PF01535	PF01520
PF01541	PF01521
PF01544	PF01522
PF01545	PF01523
PF01546	PF01526
PF01547	PF01527
PF01548	PF01535
PF01551	PF01541
PF01553	PF01544
PF01554	PF01545
PF01555	PF01546
PF01556	PF01547
PF01557	PF01548
PF01558	PF01551
PF01564	PF01553
PF01565	PF01554
PF01566	PF01555
PF01568	PF01556
PF01569	PF01557
PF01571	PF01558
PF01575	PF01564
PF01576	PF01565
PF01578	PF01566
PF01580	PF01568
PF01583	PF01569
PF01584	PF01571
PF01588	PF01575
PF01590	PF01576
PF01592	PF01578
PF01594	PF01580
PF01595	PF01583
PF01597	PF01584
PF01602	PF01588
PF01609	PF01590
PF01610	PF01591
PF01612	PF01592
PF01613	PF01594
PF01614	PF01595
PF01618	PF01597
PF01619	PF01602
PF01624	PF01609
PF01625	PF01610
PF01627	PF01612
PF01632	PF01613
PF01633	PF01614
PF01634	PF01618
PF01636	PF01619
PF01637	PF01624
PF01638	PF01625
PF01641	PF01627
PF01642	PF01632
PF01643	PF01634
PF01645	PF01636
PF01648	PF01637
PF01649	PF01638
PF01650	PF01641
PF01653	PF01642
PF01654	PF01643
PF01656	PF01645
PF01661	PF01648
PF01663	PF01649
PF01668	PF01653
PF01676	PF01654
PF01678	PF01656
PF01679	PF01663
PF01687	PF01668
PF01694	PF01676
PF01695	PF01678
PF01697	PF01679
PF01699	PF01687
PF01702	PF01694
PF01706	PF01695
PF01709	PF01699
PF01710	PF01702
PF01713	PF01706
PF01715	PF01709
PF01717	PF01710
PF01722	PF01713
PF01725	PF01715
PF01726	PF01717
PF01728	PF01722
PF01729	PF01725
PF01734	PF01726
PF01738	PF01728
PF01739	PF01729
PF01740	PF01730
PF01741	PF01734
PF01743	PF01738
PF01745	PF01739
PF01746	PF01740
PF01750	PF01741
PF01751	PF01743
PF01755	PF01745
PF01757	PF01746
PF01761	PF01750
PF01765	PF01751
PF01773	PF01753
PF01782	PF01755
PF01783	PF01757
PF01784	PF01761
PF01790	PF01765
PF01791	PF01773
PF01794	PF01774
PF01795	PF01782
PF01797	PF01783
PF01799	PF01784
PF01804	PF01790
PF01807	PF01791
PF01808	PF01794
PF01809	PF01795
PF01810	PF01797
PF01812	PF01799
PF01814	PF01804
PF01815	PF01807
PF01817	PF01808
PF01820	PF01809
PF01832	PF01810
PF01835	PF01812
PF01837	PF01814
PF01842	PF01815
PF01844	PF01817
PF01845	PF01820
PF01848	PF01832
PF01850	PF01835
PF01855	PF01837
PF01863	PF01842
PF01865	PF01844
PF01867	PF01845
PF01869	PF01848
PF01872	PF01849
PF01874	PF01850
PF01883	PF01855
PF01885	PF01863
PF01887	PF01865
PF01894	PF01867
PF01895	PF01869
PF01901	PF01872
PF01904	PF01874
PF01906	PF01883
PF01909	PF01885
PF01914	PF01887
PF01915	PF01894
PF01923	PF01895
PF01924	PF01904
PF01925	PF01906
PF01926	PF01909
PF01928	PF01914
PF01931	PF01915
PF01933	PF01923
PF01935	PF01924
PF01936	PF01925
PF01938	PF01926
PF01939	PF01928
PF01943	PF01931
PF01946	PF01933
PF01948	PF01935
PF01957	PF01936
PF01963	PF01938
PF01964	PF01939
PF01965	PF01943
PF01966	PF01946
PF01967	PF01948
PF01970	PF01957
PF01972	PF01963
PF01973	PF01964
PF01975	PF01965
PF01977	PF01966
PF01978	PF01967
PF01979	PF01970
PF01980	PF01972
PF01985	PF01973
PF02002	PF01975
PF02016	PF01977
PF02028	PF01978
PF02030	PF01979
PF02033	PF01980
PF02036	PF01985
PF02040	PF02002
PF02048	PF02016
PF02049	PF02028
PF02050	PF02030
PF02056	PF02033
PF02061	PF02036
PF02065	PF02040
PF02075	PF02048
PF02077	PF02049
PF02080	PF02050
PF02082	PF02056
PF02086	PF02061
PF02090	PF02065
PF02091	PF02075
PF02092	PF02077
PF02096	PF02080
PF02107	PF02082
PF02108	PF02086
PF02110	PF02090
PF02113	PF02091
PF02119	PF02092
PF02120	PF02096
PF02126	PF02107
PF02129	PF02108
PF02130	PF02110
PF02132	PF02113
PF02133	PF02114
PF02142	PF02119
PF02146	PF02120
PF02151	PF02126
PF02152	PF02129
PF02153	PF02130
PF02154	PF02132
PF02159	PF02133
PF02163	PF02142
PF02178	PF02146
PF02183	PF02151
PF02190	PF02152
PF02195	PF02153
PF02203	PF02154
PF02219	PF02159
PF02222	PF02163
PF02223	PF02178
PF02224	PF02190
PF02230	PF02195
PF02233	PF02203
PF02237	PF02219
PF02239	PF02222
PF02244	PF02223
PF02253	PF02224
PF02254	PF02230
PF02255	PF02233
PF02258	PF02237
PF02261	PF02239
PF02264	PF02253
PF02272	PF02254
PF02274	PF02255
PF02277	PF02258
PF02281	PF02261
PF02283	PF02264
PF02286	PF02272
PF02287	PF02275
PF02288	PF02277
PF02300	PF02283
PF02302	PF02286
PF02303	PF02287
PF02310	PF02288
PF02311	PF02300
PF02313	PF02302
PF02316	PF02310
PF02321	PF02311
PF02322	PF02313
PF02324	PF02316
PF02325	PF02321
PF02334	PF02322
PF02335	PF02324
PF02347	PF02325
PF02348	PF02334
PF02350	PF02335
PF02353	PF02342
PF02355	PF02347
PF02357	PF02348
PF02358	PF02350
PF02361	PF02353
PF02366	PF02355
PF02367	PF02357
PF02368	PF02358
PF02369	PF02361
PF02371	PF02366
PF02378	PF02367
PF02381	PF02368
PF02382	PF02369
PF02384	PF02371
PF02386	PF02374
PF02387	PF02378
PF02388	PF02381
PF02390	PF02382
PF02391	PF02384
PF02395	PF02386
PF02397	PF02387
PF02401	PF02390
PF02402	PF02391
PF02403	PF02395
PF02405	PF02397
PF02410	PF02401
PF02411	PF02402
PF02413	PF02403
PF02415	PF02405
PF02416	PF02410
PF02417	PF02411
PF02421	PF02413
PF02424	PF02415
PF02432	PF02416
PF02441	PF02417
PF02445	PF02421
PF02446	PF02424
PF02447	PF02426
PF02449	PF02432
PF02450	PF02441
PF02452	PF02445
PF02463	PF02446
PF02464	PF02447
PF02465	PF02449
PF02470	PF02452
PF02472	PF02460
PF02475	PF02463
PF02481	PF02464
PF02482	PF02465
PF02486	PF02470
PF02492	PF02472
PF02498	PF02474
PF02501	PF02481
PF02502	PF02482
PF02503	PF02492
PF02504	PF02498
PF02508	PF02501
PF02510	PF02502
PF02515	PF02503
PF02517	PF02504
PF02518	PF02508
PF02520	PF02510
PF02525	PF02515
PF02527	PF02517
PF02534	PF02518
PF02535	PF02520
PF02537	PF02522
PF02540	PF02525
PF02541	PF02527
PF02542	PF02534
PF02543	PF02535
PF02545	PF02537
PF02547	PF02540
PF02548	PF02541
PF02550	PF02542
PF02554	PF02543
PF02556	PF02545
PF02557	PF02547
PF02559	PF02548
PF02560	PF02550
PF02561	PF02554
PF02562	PF02556
PF02563	PF02557
PF02565	PF02559
PF02566	PF02560
PF02567	PF02561
PF02568	PF02562
PF02569	PF02563
PF02572	PF02565
PF02574	PF02566
PF02575	PF02567
PF02576	PF02568
PF02578	PF02569
PF02580	PF02572
PF02581	PF02574
PF02583	PF02575
PF02585	PF02576
PF02586	PF02578
PF02589	PF02580
PF02590	PF02581
PF02591	PF02583
PF02592	PF02585
PF02594	PF02586
PF02595	PF02589
PF02597	PF02590
PF02599	PF02592
PF02600	PF02594
PF02601	PF02595
PF02602	PF02597
PF02603	PF02599
PF02604	PF02600
PF02606	PF02601
PF02607	PF02602
PF02609	PF02603
PF02610	PF02604
PF02611	PF02606
PF02613	PF02607
PF02614	PF02609
PF02615	PF02610
PF02617	PF02611
PF02618	PF02613
PF02620	PF02614
PF02621	PF02615
PF02622	PF02617
PF02624	PF02618
PF02625	PF02620
PF02626	PF02621
PF02627	PF02622
PF02629	PF02624
PF02631	PF02625
PF02634	PF02626
PF02635	PF02627
PF02638	PF02629
PF02639	PF02631
PF02643	PF02634
PF02646	PF02635
PF02649	PF02638
PF02652	PF02639
PF02653	PF02646
PF02654	PF02652
PF02656	PF02653
PF02657	PF02654
PF02659	PF02655
PF02660	PF02656
PF02661	PF02657
PF02664	PF02659
PF02665	PF02660
PF02666	PF02661
PF02667	PF02664
PF02668	PF02665
PF02669	PF02666
PF02670	PF02667
PF02673	PF02668
PF02674	PF02669
PF02675	PF02670
PF02677	PF02673
PF02678	PF02674
PF02682	PF02675
PF02683	PF02678
PF02684	PF02682
PF02685	PF02683
PF02687	PF02684
PF02689	PF02685
PF02690	PF02687
PF02694	PF02689
PF02696	PF02690
PF02698	PF02694
PF02699	PF02696
PF02702	PF02698
PF02705	PF02699
PF02706	PF02702
PF02709	PF02705
PF02719	PF02706
PF02727	PF02709
PF02728	PF02719
PF02729	PF02727
PF02730	PF02728
PF02733	PF02729
PF02734	PF02730
PF02737	PF02733
PF02738	PF02734
PF02739	PF02737
PF02742	PF02738
PF02743	PF02739
PF02746	PF02742
PF02748	PF02743
PF02749	PF02746
PF02753	PF02748
PF02754	PF02749
PF02767	PF02753
PF02768	PF02754
PF02769	PF02767
PF02770	PF02768
PF02771	PF02769
PF02772	PF02770
PF02773	PF02771
PF02774	PF02772
PF02775	PF02773
PF02776	PF02774
PF02777	PF02775
PF02779	PF02776
PF02780	PF02777
PF02781	PF02779
PF02782	PF02780
PF02784	PF02781
PF02785	PF02782
PF02786	PF02784
PF02787	PF02785
PF02789	PF02786
PF02790	PF02787
PF02794	PF02789
PF02796	PF02790
PF02798	PF02794
PF02800	PF02796
PF02801	PF02798
PF02803	PF02800
PF02805	PF02801
PF02806	PF02803
PF02810	PF02805
PF02811	PF02806
PF02817	PF02810
PF02823	PF02811
PF02824	PF02814
PF02826	PF02817
PF02831	PF02823
PF02836	PF02824
PF02837	PF02826
PF02839	PF02831
PF02843	PF02836
PF02844	PF02837
PF02852	PF02839
PF02861	PF02843
PF02863	PF02844
PF02866	PF02852
PF02867	PF02861
PF02870	PF02863
PF02872	PF02866
PF02873	PF02867
PF02874	PF02870
PF02875	PF02872
PF02878	PF02873
PF02879	PF02874
PF02880	PF02875
PF02881	PF02878
PF02882	PF02879
PF02885	PF02880
PF02887	PF02881
PF02894	PF02882
PF02895	PF02885
PF02896	PF02887
PF02897	PF02894
PF02899	PF02895
PF02900	PF02896
PF02901	PF02897
PF02902	PF02899
PF02903	PF02900
PF02907	PF02901
PF02909	PF02902
PF02910	PF02903
PF02911	PF02907
PF02912	PF02909
PF02913	PF02910
PF02914	PF02911
PF02915	PF02912
PF02917	PF02913
PF02922	PF02914
PF02924	PF02915
PF02926	PF02917
PF02929	PF02918
PF02938	PF02922
PF02951	PF02924
PF02952	PF02926
PF02954	PF02929
PF02955	PF02933
PF02962	PF02938
PF02965	PF02951
PF02976	PF02952
PF02978	PF02954
PF02985	PF02955
PF03006	PF02962
PF03009	PF02965
PF03023	PF02976
PF03033	PF02978
PF03050	PF02985
PF03054	PF03006
PF03061	PF03009
PF03062	PF03023
PF03063	PF03033
PF03079	PF03050
PF03090	PF03054
PF03091	PF03061
PF03092	PF03063
PF03096	PF03079
PF03099	PF03083
PF03100	PF03090
PF03102	PF03091
PF03104	PF03092
PF03109	PF03096
PF03116	PF03099
PF03118	PF03100
PF03119	PF03102
PF03120	PF03104
PF03123	PF03109
PF03129	PF03116
PF03130	PF03118
PF03135	PF03119
PF03137	PF03120
PF03142	PF03123
PF03143	PF03129
PF03144	PF03130
PF03147	PF03135
PF03148	PF03137
PF03150	PF03142
PF03151	PF03143
PF03167	PF03144
PF03170	PF03147
PF03175	PF03148
PF03176	PF03150
PF03180	PF03151
PF03190	PF03153
PF03193	PF03167
PF03200	PF03170
PF03203	PF03175
PF03205	PF03176
PF03209	PF03180
PF03212	PF03190
PF03215	PF03193
PF03219	PF03200
PF03222	PF03203
PF03230	PF03205
PF03235	PF03209
PF03237	PF03212
PF03239	PF03215
PF03241	PF03219
PF03245	PF03222
PF03253	PF03230
PF03255	PF03235
PF03264	PF03237
PF03269	PF03239
PF03275	PF03241
PF03279	PF03243
PF03288	PF03245
PF03291	PF03255
PF03308	PF03264
PF03313	PF03269
PF03315	PF03275
PF03319	PF03279
PF03320	PF03288
PF03321	PF03291
PF03328	PF03308
PF03330	PF03313
PF03331	PF03315
PF03333	PF03319
PF03335	PF03320
PF03349	PF03321
PF03350	PF03328
PF03352	PF03330
PF03354	PF03331
PF03358	PF03333
PF03364	PF03335
PF03372	PF03343
PF03374	PF03349
PF03379	PF03350
PF03382	PF03352
PF03389	PF03354
PF03400	PF03358
PF03401	PF03364
PF03403	PF03372
PF03406	PF03374
PF03411	PF03379
PF03412	PF03382
PF03422	PF03389
PF03428	PF03400
PF03432	PF03401
PF03441	PF03402
PF03446	PF03406
PF03447	PF03411
PF03449	PF03412
PF03450	PF03420
PF03453	PF03428
PF03454	PF03432
PF03458	PF03437
PF03459	PF03441
PF03460	PF03446
PF03461	PF03447
PF03462	PF03449
PF03466	PF03450
PF03471	PF03453
PF03472	PF03454
PF03473	PF03458
PF03475	PF03459
PF03476	PF03460
PF03477	PF03461
PF03479	PF03462
PF03480	PF03466
PF03483	PF03471
PF03484	PF03472
PF03485	PF03473
PF03486	PF03475
PF03502	PF03476
PF03524	PF03477
PF03526	PF03479
PF03527	PF03480
PF03543	PF03483
PF03544	PF03484
PF03547	PF03485
PF03548	PF03486
PF03550	PF03497
PF03551	PF03498
PF03552	PF03502
PF03562	PF03513
PF03572	PF03515
PF03573	PF03524
PF03575	PF03526
PF03588	PF03527
PF03589	PF03544
PF03590	PF03547
PF03591	PF03548
PF03592	PF03550
PF03594	PF03551
PF03595	PF03552
PF03600	PF03562
PF03601	PF03572
PF03602	PF03573
PF03603	PF03575
PF03605	PF03588
PF03606	PF03589
PF03608	PF03590
PF03609	PF03591
PF03610	PF03592
PF03611	PF03594
PF03612	PF03595
PF03613	PF03599
PF03614	PF03600
PF03616	PF03601
PF03618	PF03602
PF03621	PF03603
PF03626	PF03605
PF03627	PF03606
PF03628	PF03608
PF03629	PF03609
PF03631	PF03610
PF03632	PF03611
PF03633	PF03612
PF03634	PF03613
PF03636	PF03616
PF03641	PF03618
PF03649	PF03621
PF03652	PF03626
PF03656	PF03629
PF03658	PF03631
PF03668	PF03632
PF03691	PF03633
PF03692	PF03634
PF03693	PF03636
PF03695	PF03641
PF03699	PF03649
PF03701	PF03652
PF03702	PF03656
PF03705	PF03658
PF03706	PF03668
PF03709	PF03691
PF03710	PF03692
PF03711	PF03693
PF03713	PF03695
PF03717	PF03701
PF03719	PF03702
PF03720	PF03705
PF03721	PF03706
PF03724	PF03709
PF03725	PF03710
PF03726	PF03711
PF03729	PF03713
PF03733	PF03717
PF03734	PF03719
PF03737	PF03720
PF03738	PF03721
PF03739	PF03724
PF03740	PF03725
PF03741	PF03726
PF03743	PF03729
PF03746	PF03733
PF03747	PF03734
PF03748	PF03737
PF03749	PF03738
PF03755	PF03739
PF03764	PF03740
PF03767	PF03741
PF03772	PF03743
PF03773	PF03746
PF03775	PF03747
PF03776	PF03748
PF03781	PF03749
PF03783	PF03755
PF03786	PF03764
PF03788	PF03767
PF03795	PF03772
PF03796	PF03773
PF03797	PF03775
PF03799	PF03776
PF03802	PF03783
PF03806	PF03786
PF03807	PF03788
PF03808	PF03795
PF03811	PF03796
PF03812	PF03797
PF03814	PF03799
PF03819	PF03802
PF03824	PF03806
PF03825	PF03807
PF03829	PF03808
PF03830	PF03811
PF03831	PF03812
PF03837	PF03814
PF03840	PF03819
PF03841	PF03824
PF03843	PF03825
PF03846	PF03829
PF03848	PF03830
PF03852	PF03831
PF03853	PF03837
PF03864	PF03840
PF03865	PF03841
PF03869	PF03843
PF03872	PF03846
PF03873	PF03848
PF03880	PF03852
PF03881	PF03853
PF03882	PF03857
PF03883	PF03862
PF03884	PF03864
PF03886	PF03865
PF03887	PF03869
PF03888	PF03872
PF03889	PF03873
PF03891	PF03880
PF03892	PF03881
PF03895	PF03882
PF03899	PF03883
PF03900	PF03884
PF03906	PF03886
PF03916	PF03887
PF03918	PF03888
PF03922	PF03889
PF03923	PF03891
PF03925	PF03892
PF03927	PF03895
PF03928	PF03899
PF03932	PF03900
PF03934	PF03906
PF03937	PF03916
PF03938	PF03918
PF03942	PF03922
PF03946	PF03923
PF03947	PF03925
PF03948	PF03927
PF03949	PF03928
PF03950	PF03932
PF03951	PF03934
PF03952	PF03937
PF03956	PF03938
PF03958	PF03942
PF03960	PF03946
PF03963	PF03947
PF03965	PF03948
PF03966	PF03949
PF03968	PF03950
PF03969	PF03951
PF03972	PF03952
PF03973	PF03956
PF03974	PF03958
PF03979	PF03960
PF03981	PF03963
PF03982	PF03965
PF03989	PF03966
PF03992	PF03968
PF03994	PF03969
PF04002	PF03972
PF04007	PF03974
PF04011	PF03979
PF04012	PF03980
PF04014	PF03981
PF04015	PF03982
PF04023	PF03989
PF04024	PF03992
PF04052	PF03994
PF04055	PF04002
PF04060	PF04007
PF04069	PF04011
PF04073	PF04012
PF04074	PF04014
PF04076	PF04015
PF04077	PF04023
PF04085	PF04024
PF04093	PF04052
PF04094	PF04055
PF04095	PF04060
PF04098	PF04069
PF04101	PF04073
PF04102	PF04074
PF04103	PF04076
PF04107	PF04077
PF04108	PF04085
PF04115	PF04093
PF04127	PF04094
PF04131	PF04095
PF04138	PF04098
PF04143	PF04101
PF04151	PF04102
PF04166	PF04103
PF04170	PF04107
PF04172	PF04108
PF04175	PF04115
PF04181	PF04127
PF04183	PF04131
PF04184	PF04138
PF04186	PF04143
PF04198	PF04151
PF04204	PF04166
PF04205	PF04170
PF04214	PF04172
PF04216	PF04175
PF04217	PF04181
PF04218	PF04183
PF04219	PF04184
PF04220	PF04186
PF04221	PF04193
PF04222	PF04198
PF04223	PF04203
PF04224	PF04204
PF04225	PF04205
PF04226	PF04214
PF04227	PF04216
PF04228	PF04217
PF04230	PF04218
PF04231	PF04219
PF04233	PF04220
PF04234	PF04221
PF04235	PF04222
PF04237	PF04223
PF04239	PF04224
PF04241	PF04225
PF04245	PF04226
PF04246	PF04227
PF04247	PF04228
PF04257	PF04229
PF04261	PF04230
PF04262	PF04231
PF04264	PF04233
PF04266	PF04234
PF04269	PF04235
PF04279	PF04237
PF04284	PF04239
PF04285	PF04241
PF04286	PF04245
PF04287	PF04246
PF04288	PF04247
PF04290	PF04257
PF04293	PF04261
PF04295	PF04262
PF04297	PF04264
PF04303	PF04266
PF04304	PF04269
PF04307	PF04279
PF04309	PF04284
PF04310	PF04285
PF04311	PF04286
PF04313	PF04287
PF04315	PF04288
PF04316	PF04290
PF04317	PF04293
PF04320	PF04295
PF04321	PF04297
PF04324	PF04303
PF04325	PF04304
PF04326	PF04307
PF04328	PF04309
PF04332	PF04310
PF04333	PF04313
PF04335	PF04315
PF04336	PF04316
PF04337	PF04317
PF04338	PF04320
PF04339	PF04321
PF04340	PF04324
PF04341	PF04325
PF04343	PF04326
PF04344	PF04328
PF04345	PF04332
PF04346	PF04333
PF04347	PF04335
PF04348	PF04336
PF04349	PF04337
PF04352	PF04338
PF04353	PF04339
PF04354	PF04340
PF04355	PF04341
PF04356	PF04343
PF04357	PF04344
PF04358	PF04345
PF04359	PF04346
PF04361	PF04347
PF04362	PF04348
PF04363	PF04349
PF04364	PF04352
PF04365	PF04353
PF04375	PF04354
PF04378	PF04355
PF04379	PF04356
PF04380	PF04357
PF04381	PF04358
PF04383	PF04359
PF04384	PF04361
PF04386	PF04362
PF04389	PF04363
PF04390	PF04364
PF04391	PF04365
PF04393	PF04375
PF04397	PF04378
PF04399	PF04379
PF04402	PF04380
PF04403	PF04381
PF04404	PF04383
PF04405	PF04384
PF04408	PF04386
PF04411	PF04389
PF04413	PF04390
PF04434	PF04391
PF04445	PF04393
PF04447	PF04397
PF04448	PF04399
PF04449	PF04402
PF04452	PF04403
PF04453	PF04404
PF04454	PF04405
PF04461	PF04408
PF04463	PF04413
PF04464	PF04434
PF04465	PF04439
PF04466	PF04445
PF04471	PF04447
PF04474	PF04448
PF04480	PF04449
PF04492	PF04452
PF04493	PF04453
PF04506	PF04454
PF04511	PF04461
PF04519	PF04463
PF04536	PF04464
PF04539	PF04465
PF04542	PF04466
PF04545	PF04471
PF04546	PF04474
PF04548	PF04478
PF04550	PF04480
PF04551	PF04492
PF04552	PF04493
PF04560	PF04506
PF04561	PF04511
PF04563	PF04515
PF04575	PF04519
PF04586	PF04520
PF04591	PF04536
PF04606	PF04539
PF04607	PF04542
PF04608	PF04545
PF04610	PF04546
PF04612	PF04550
PF04613	PF04551
PF04614	PF04552
PF04616	PF04556
PF04632	PF04560
PF04636	PF04561
PF04655	PF04563
PF04657	PF04575
PF04672	PF04586
PF04703	PF04591
PF04715	PF04606
PF04717	PF04607
PF04723	PF04608
PF04733	PF04610
PF04741	PF04612
PF04748	PF04613
PF04751	PF04614
PF04752	PF04632
PF04754	PF04634
PF04756	PF04636
PF04760	PF04655
PF04773	PF04657
PF04794	PF04672
PF04809	PF04703
PF04820	PF04715
PF04829	PF04717
PF04830	PF04723
PF04831	PF04733
PF04837	PF04741
PF04851	PF04748
PF04860	PF04751
PF04865	PF04752
PF04879	PF04754
PF04883	PF04756
PF04898	PF04760
PF04899	PF04765
PF04906	PF04773
PF04908	PF04794
PF04909	PF04796
PF04917	PF04800
PF04923	PF04809
PF04928	PF04820
PF04932	PF04829
PF04940	PF04830
PF04945	PF04831
PF04950	PF04837
PF04952	PF04851
PF04954	PF04860
PF04956	PF04865
PF04957	PF04871
PF04958	PF04879
PF04960	PF04883
PF04962	PF04888
PF04963	PF04898
PF04965	PF04899
PF04970	PF04908
PF04971	PF04909
PF04972	PF04917
PF04973	PF04928
PF04976	PF04932
PF04977	PF04940
PF04981	PF04945
PF04983	PF04950
PF04984	PF04952
PF04985	PF04954
PF04986	PF04956
PF04993	PF04957
PF04994	PF04958
PF04995	PF04960
PF04996	PF04962
PF04997	PF04963
PF04998	PF04965
PF04999	PF04971
PF05000	PF04972
PF05014	PF04973
PF05015	PF04976
PF05016	PF04977
PF05025	PF04983
PF05035	PF04984
PF05036	PF04985
PF05043	PF04986
PF05045	PF04993
PF05049	PF04994
PF05052	PF04995
PF05055	PF04996
PF05057	PF04997
PF05063	PF04998
PF05065	PF04999
PF05068	PF05000
PF05069	PF05015
PF05088	PF05016
PF05096	PF05025
PF05099	PF05034
PF05100	PF05035
PF05101	PF05036
PF05106	PF05043
PF05114	PF05049
PF05116	PF05052
PF05119	PF05063
PF05125	PF05065
PF05127	PF05068
PF05128	PF05069
PF05130	PF05088
PF05133	PF05099
PF05134	PF05100
PF05135	PF05101
PF05136	PF05103
PF05137	PF05106
PF05138	PF05116
PF05139	PF05119
PF05144	PF05125
PF05145	PF05127
PF05148	PF05128
PF05154	PF05130
PF05155	PF05134
PF05157	PF05135
PF05159	PF05136
PF05164	PF05137
PF05166	PF05138
PF05168	PF05144
PF05170	PF05145
PF05173	PF05154
PF05175	PF05155
PF05183	PF05157
PF05187	PF05159
PF05188	PF05164
PF05189	PF05166
PF05190	PF05168
PF05191	PF05170
PF05192	PF05171
PF05193	PF05173
PF05195	PF05175
PF05198	PF05187
PF05199	PF05188
PF05201	PF05189
PF05209	PF05190
PF05219	PF05191
PF05222	PF05192
PF05230	PF05193
PF05231	PF05194
PF05235	PF05195
PF05239	PF05198
PF05247	PF05199
PF05257	PF05201
PF05261	PF05209
PF05269	PF05221
PF05272	PF05222
PF05275	PF05225
PF05277	PF05230
PF05280	PF05231
PF05307	PF05235
PF05309	PF05236
PF05321	PF05239
PF05322	PF05247
PF05336	PF05257
PF05343	PF05261
PF05354	PF05265
PF05357	PF05266
PF05358	PF05268
PF05359	PF05269
PF05360	PF05272
PF05362	PF05275
PF05368	PF05277
PF05382	PF05280
PF05384	PF05309
PF05400	PF05321
PF05406	PF05322
PF05420	PF05336
PF05425	PF05339
PF05430	PF05343
PF05433	PF05354
PF05437	PF05358
PF05443	PF05359
PF05449	PF05360
PF05472	PF05362
PF05479	PF05368
PF05488	PF05382
PF05489	PF05388
PF05491	PF05400
PF05494	PF05401
PF05496	PF05406
PF05509	PF05420
PF05513	PF05425
PF05521	PF05430
PF05523	PF05433
PF05524	PF05437
PF05525	PF05443
PF05532	PF05449
PF05534	PF05472
PF05544	PF05478
PF05552	PF05479
PF05557	PF05488
PF05565	PF05489
PF05590	PF05491
PF05591	PF05494
PF05593	PF05496
PF05594	PF05509
PF05598	PF05513
PF05616	PF05521
PF05621	PF05524
PF05630	PF05525
PF05631	PF05529
PF05637	PF05532
PF05638	PF05534
PF05651	PF05545
PF05656	PF05552
PF05658	PF05557
PF05661	PF05565
PF05662	PF05590
PF05666	PF05591
PF05677	PF05593
PF05679	PF05594
PF05681	PF05598
PF05683	PF05621
PF05690	PF05622
PF05693	PF05625
PF05697	PF05631
PF05698	PF05638
PF05704	PF05651
PF05707	PF05656
PF05708	PF05658
PF05712	PF05661
PF05713	PF05662
PF05717	PF05666
PF05728	PF05673
PF05729	PF05677
PF05732	PF05681
PF05746	PF05683
PF05762	PF05688
PF05764	PF05689
PF05766	PF05690
PF05768	PF05693
PF05772	PF05695
PF05785	PF05697
PF05787	PF05698
PF05792	PF05701
PF05810	PF05704
PF05818	PF05707
PF05834	PF05708
PF05838	PF05712
PF05840	PF05713
PF05843	PF05717
PF05845	PF05728
PF05857	PF05729
PF05858	PF05732
PF05860	PF05746
PF05861	PF05762
PF05866	PF05764
PF05869	PF05766
PF05872	PF05768
PF05873	PF05772
PF05876	PF05792
PF05887	PF05810
PF05896	PF05818
PF05899	PF05834
PF05926	PF05838
PF05929	PF05840
PF05930	PF05843
PF05936	PF05845
PF05939	PF05857
PF05943	PF05858
PF05944	PF05861
PF05946	PF05866
PF05947	PF05869
PF05951	PF05872
PF05954	PF05876
PF05957	PF05887
PF05958	PF05896
PF05962	PF05899
PF05969	PF05926
PF05970	PF05929
PF05971	PF05930
PF05973	PF05935
PF05974	PF05936
PF05977	PF05939
PF05981	PF05943
PF05985	PF05944
PF05987	PF05947
PF05992	PF05951
PF06004	PF05954
PF06005	PF05957
PF06006	PF05958
PF06007	PF05962
PF06026	PF05969
PF06027	PF05970
PF06029	PF05971
PF06039	PF05973
PF06048	PF05974
PF06050	PF05977
PF06054	PF05981
PF06056	PF05985
PF06062	PF05987
PF06064	PF05992
PF06067	PF06004
PF06068	PF06005
PF06069	PF06006
PF06071	PF06007
[truncated: 2,218 more rows]
