# Supplementary material for: Pangenomic and functional domain comparison of enterotoxigenic Escherichia coli isolated from humans and swine: insights into host specificity
Source: Mol Genet Genomics. 2026 Apr 24;301(1):98. doi: 10.1007/s00438-026-02412-4 (PMC13109261; doi:10.1007/s00438-026-02412-4)
Supplement: Supplementary file 3 — Supplementary file3 (XLSX 12 KB) [file 438_2026_2412_MOESM3_ESM.xlsx]

## Sheet: Planilha1
Supplementary Table 2. Top 50 most frequent functional domains in enterotoxigenic Escherichia coli strains from human and swine
Swine				Human
Rank	Domain ID	Domain family	Frequency	Rank	Domain ID	Domain family	Frequency
1	PF05593	RHS_repeat	2492	1	PF05593	RHS_repeat	4157
2	PF13304	AAA_21	2110	2	PF13304	AAA_21	3707
3	PF00005	ABC_tran	2060	3	PF00005	ABC_tran	3445
4	PF00528	BPD_transp_1	1475	4	PF00528	BPD_transp_1	2509
5	PF00126	HTH_1	1255	5	PF00126	HTH_1	2075
6	PF03466	LysR_substrate	1240	6	PF03466	LysR_substrate	2042
7	PF00072	Response_reg	1073	7	PF00072	Response_reg	1746
8	PF07690	MFS_1	912	8	PF00165	HTH_AraC	1632
9	PF00132	Hexapep	906	9	PF00132	Hexapep	1512
10	PF00165	HTH_AraC	895	10	PF00419	Fimbrial	1508
11	PF00419	Fimbrial	870	11	PF00345	PapD_N	1496
12	PF02518	HATPase_c	846	12	PF07690	MFS_1	1458
13	PF00345	PapD_N	834	13	PF02518	HATPase_c	1422
14	PF16168	AIDA	812	14	PF00990	GGDEF	1221
15	PF00589	Phage_integrase	777	15	PF16168	AIDA	1221
16	PF00990	GGDEF	711	16	PF12838	Fer4_7	1165
17	PF12838	Fer4_7	672	17	PF16576	HlyD_D23	1125
18	PF16576	HlyD_D23	659	18	PF00672	HAMP	1056
19	PF00672	HAMP	637	19	PF00589	Phage_integrase	1046
20	PF14602	Hexapep_2	623	20	PF14602	Hexapep_2	1006
21	PF07701	HNOBA	576	21	PF00392	GntR	983
22	PF00563	EAL	563	22	PF07701	HNOBA	960
23	PF04055	Radical_SAM	544	23	PF00563	EAL	895
24	PF00392	GntR	543	24	PF12800	Fer4_4	889
25	PF00512	HisKA	527	25	PF13954	PapC_N	882
26	PF03400	DDE_Tnp_IS1	526	26	PF00512	HisKA	872
27	PF12800	Fer4_4	514	27	PF04055	Radical_SAM	838
28	PF01527	HTH_Tnp_1	510	28	PF00571	CBS	819
29	PF03811	Zn_Tnp_IS1	509	29	PF00486	Trans_reg_C	811
30	PF00486	Trans_reg_C	508	30	PF00529	HlyD	805
31	PF12759	HTH_Tnp_IS1	506	31	PF00532	Peripla_BP_1	802
32	PF00196	GerE	500	32	PF00196	GerE	787
33	PF00529	HlyD	500	33	PF02378	PTS_EIIC	761
34	PF00571	CBS	477	34	PF07992	Pyr_redox_2	755
35	PF00532	Peripla_BP_1	473	35	PF01527	HTH_Tnp_1	730
36	PF07992	Pyr_redox_2	458	36	PF00575	S1	719
37	PF13954	PapC_N	450	37	PF12833	HTH_18	708
38	PF12833	HTH_18	441	38	PF13476	AAA_23	705
39	PF02378	PTS_EIIC	436	39	PF00440	TetR_N	686
40	PF00440	TetR_N	432	40	PF00171	Aldedh	685
41	PF13476	AAA_23	429	41	PF00293	NUDIX	670
42	PF00665	rve	428	42	PF00356	LacI	664
43	PF00575	S1	426	43	PF08240	ADH_N	662
44	PF13561	adh_short_C2	414	44	PF00271	Helicase_C	659
45	PF13683	rve_3	406	45	PF13561	adh_short_C2	658
46	PF01380	SIS	405	46	PF00384	Molybdopterin	647
47	PF08240	ADH_N	397	47	PF01568	Molydop_binding	645
48	PF02796	HTH_7	393	48	PF13555	AAA_29	645
49	PF00293	NUDIX	388	49	PF01380	SIS	632
50	PF08282	Hydrolase_3	388	50	PF08282	Hydrolase_3	627
