# Supplementary material for: Pangenomic and functional domain comparison of enterotoxigenic Escherichia coli isolated from humans and swine: insights into host specificity
Source: Mol Genet Genomics. 2026 Apr 24;301(1):98. doi: 10.1007/s00438-026-02412-4 (PMC13109261; doi:10.1007/s00438-026-02412-4)
Supplement: Supplementary file 4 — Supplementary file4 (XLSX 39 KB) [file 438_2026_2412_MOESM4_ESM.xlsx]

## Sheet: Human
Supplementary Table 3. Host-exclusive functional domains in enterotoxigenic Escherichia coli
Human
Pfam ID	Domain	Total frequency	Strains with this domain	%	Function
PF05860	Haemagg_act	23	21	44.6809	toxin
PF18071	HMW1C_N	23	21	44.6809	adhesion
PF18254	HMw1_D2	23	21	44.6809	adhesion
PF05946	TcpA	17	17	36.1702	adhesion
PF13542	HTH_Tnp_ISL3	17	15	31.9149	transposition
PF14690	zf-ISL3	17	15	31.9149	transposition
PF05133	Phage_prot_Gp6	16	15	31.9149	phage
PF16831	CssAB	14	14	29.7872	adhesion
PF03403	PAF-AH_p_II	13	13	27.6596	metabolic process
PF13156	Mrr_cat_2	13	13	27.6596	DNA restriction-modification
PF09836	DUF2063	13	11	23.4043	unknown
PF05114	DUF692	12	11	23.4043	unknown
PF10048	DUF2282	12	11	23.4043	unknown
PF13554	DUF4128	12	11	23.4043	unknown
PF14124	DUF4291	11	11	23.4043	unknown
PF17933	TetR_C_25	11	11	23.4043	antibiotic biosynthesis
PF08808	RES	10	9	19.1489	unknown
PF14307	Glyco_tran_WbsX	9	9	19.1489	metabolic process
PF14534	DUF4440	9	9	19.1489	unknown
PF12717	Cnd1	9	8	17.0213	unknown
PF13513	HEAT_EZ	9	8	17.0213	unknown
PF09646	Gp37	8	8	17.0213	phage
PF16970	FimA	8	8	17.0213	adhesion
PF18736	pEK499_p136	8	8	17.0213	unknown
PF12789	PTR	15	7	14.8936	unknown
PF09565	RE_NgoFVII	9	7	14.8936	DNA restriction-modification
PF13272	Holin_2-3	8	7	14.8936	cellular component
PF18739	HEPN_Apea	8	7	14.8936	unknown
PF01531	Glyco_transf_11	7	7	14.8936	antigen biosynthesis
PF05873	Mt_ATP-synt_D	7	7	14.8936	unknown
PF08020	DUF1706	7	7	14.8936	unknown
PF11300	DUF3102	7	7	14.8936	unknown
PF11459	AbiEi_3	7	7	14.8936	toxin-antitoxin system
PF13306	LRR_5	7	7	14.8936	unknown
PF14279	HNH_5	9	6	12.766	DNA restriction-modification
PF10711	DUF2513	7	6	12.766	unknown
PF06453	LT-IIB	6	6	12.766	toxin
PF07820	TraC	6	6	12.766	conjugation
PF09458	H_lectin	6	6	12.766	adhesion
PF09611	Cas_Csy1	6	6	12.766	bacterial defense
PF09614	Cas_Csy2	6	6	12.766	bacterial defense
PF09615	Cas_Csy3	6	6	12.766	bacterial defense
PF09618	Cas_Csy4	6	6	12.766	bacterial defense
PF09848	SLFN-g3_helicase	6	6	12.766	unknown
PF10134	RPA	6	6	12.766	DNA repair-recombination
PF14236	DruA	6	6	12.766	bacterial defense
PF14253	AbiH	6	6	12.766	bacterial defense
PF16795	Phage_integr_3	6	6	12.766	phage
PF18273	T3RM_EcoP15I_C	6	6	12.766	DNA restriction-modification
PF10386	DUF2441	8	5	10.6383	unknown
PF01068	DNA_ligase_A_M	6	5	10.6383	DNA repair-recombination
PF03614	Flag1_repress	5	5	10.6383	transcription regulation
PF07042	TrfA	5	5	10.6383	plasmid DNA replication
PF08804	gp32	5	5	10.6383	DNA binding
PF11112	PyocinActivator	5	5	10.6383	transcription regulation
PF13281	DUF4071	5	5	10.6383	unknown
PF14619	SnAC	5	5	10.6383	unknown
PF16518	GrlR	5	5	10.6383	virulence
PF17879	DNA_ligase_C	5	5	10.6383	phage
PF13619	KTSC	8	4	8.51064	unknown
PF13195	DUF4011	6	4	8.51064	unknown
PF10088	DUF2326	5	4	8.51064	unknown
PF13523	Acetyltransf_8	5	4	8.51064	metabolic process
PF01901	O_anti_polymase	4	4	8.51064	unknown
PF03062	MBOAT	4	4	8.51064	cellular component
PF04616	Glyco_hydro_43	4	4	8.51064	metabolic process
PF05357	Phage_Coat_A	4	4	8.51064	phage
PF05523	FdtA	4	4	8.51064	isomerase
PF06080	DUF938	4	4	8.51064	unknown
PF06443	SEF14_adhesin	4	4	8.51064	adhesion
PF07081	DUF1349	4	4	8.51064	unknown
PF07507	WavE	4	4	8.51064	cellular component
PF08423	Rad51	4	4	8.51064	unknown
PF11358	DUF3158	4	4	8.51064	unknown
PF16976	RcpC	4	4	8.51064	adhesion
PF17851	GH43_C2	4	4	8.51064	metabolic process
PF01697	Glyco_transf_92	6	3	6.38298	metabolic process
PF13946	DUF4214	5	3	6.38298	unknown
PF17886	ArsA_HSP20	5	3	6.38298	unknown
PF01661	Macro	4	3	6.38298	stress response
PF12996	DUF3880	4	3	6.38298	unknown
PF00769	ERM	3	3	6.38298	unknown
PF01076	Mob_Pre	3	3	6.38298	plasmid recombination
PF01633	Choline_kinase	3	3	6.38298	unknown
PF02486	Rep_trans	3	3	6.38298	DNA replication
PF03973	Triabin	3	3	6.38298	unknown
PF05544	Pro_racemase	3	3	6.38298	isomerase
PF08134	cIII	3	3	6.38298	regulatory protein
PF08707	PriCT_2	3	3	6.38298	unknown
PF09194	Endonuc-BsobI	3	3	6.38298	DNA restriction-modification
PF09821	AAA_assoc_C	3	3	6.38298	unknown
PF10926	DUF2800	3	3	6.38298	unknown
PF10991	Enc34_ssDNA-bd	3	3	6.38298	unknown
PF11774	Lsr2	3	3	6.38298	gene expression regulation
PF12703	ptaRNA1_toxin	3	3	6.38298	toxin-antitoxin system
PF13395	HNH_4	3	3	6.38298	bacterial defense
PF13578	Methyltransf_24	3	3	6.38298	methylation
PF14031	D-ser_dehydrat	3	3	6.38298	metabolic process
PF14433	SUKH-3	3	3	6.38298	bacterial defense
PF15532	Ntox30	3	3	6.38298	toxin
PF16929	Asp2	3	3	6.38298	transport
PF17430	YqgC	3	3	6.38298	unknown
PF17806	SO_alpha_A3	3	3	6.38298	unknown
PF18733	HEPN_LA2681	3	3	6.38298	unknown
PF16747	Adhesin_E	3	2	4.25532	adhesion
PF00931	NB-ARC	2	2	4.25532	signaling
PF02274	Amidinotransf	2	2	4.25532	metabolic process
PF02303	Phage_DNA_bind	2	2	4.25532	phage
PF02388	FemAB	2	2	4.25532	cell wall biosynthesis
PF05045	RgpF	2	2	4.25532	virulence
PF05096	Glu_cyclase_2	2	2	4.25532	unknown
PF05616	Neisseria_TspB	2	2	4.25532	virulence
PF06737	Transglycosylas	2	2	4.25532	unknown
PF07523	Big_3	2	2	4.25532	immunoglobulin-like
PF07726	AAA_3	2	2	4.25532	ATP binding
PF08410	DUF1737	2	2	4.25532	unknown
PF09250	Prim-Pol	2	2	4.25532	DNA primase-polymerase
PF09378	HAS-barrel	2	2	4.25532	ATP binding
PF09601	DUF2459	2	2	4.25532	unknown
PF10186	Atg14	2	2	4.25532	unknown
PF10593	Z1	2	2	4.25532	DNA restriction-modification
PF10848	DUF2655	2	2	4.25532	unknown
PF10872	DUF2740	2	2	4.25532	unknown
PF11438	N36	2	2	4.25532	transcription regulation
PF12532	DUF3732	2	2	4.25532	unknown
PF13701	DDE_Tnp_1_4	2	2	4.25532	transposition
PF14088	DUF4268	2	2	4.25532	unknown
PF14390	DUF4420	2	2	4.25532	unknown
PF15611	EH_Signature	2	2	4.25532	bacterial defense
PF17426	Putative_G5P	2	2	4.25532	DNA binding
PF00837	T4_deiodinase	2	1	2.12766	unknown
PF02643	DUF192	2	1	2.12766	unknown
PF03781	FGE-sulfatase	2	1	2.12766	unknown
PF04970	LRAT	2	1	2.12766	unknown
PF04981	NMD3	2	1	2.12766	unknown
PF05219	DREV	2	1	2.12766	unknown
PF08660	Alg14	2	1	2.12766	metabolic process
PF14206	Cys_rich_CPCC	2	1	2.12766	unknown
PF00035	dsrm	1	1	2.12766	RNA processing
PF00150	Cellulase	1	1	2.12766	metabolic process
PF00211	Guanylate_cyc	1	1	2.12766	bacterial defense
PF01446	Rep_1	1	1	2.12766	DNA replication
PF01650	Peptidase_C13	1	1	2.12766	unknown
PF02183	HALZ	1	1	2.12766	unknown
PF02244	Propep_M14	1	1	2.12766	unknown
PF02281	Dimer_Tnp_Tn5	1	1	2.12766	transposition
PF02450	LCAT	1	1	2.12766	unknown
PF02475	Met_10	1	1	2.12766	unknown
PF02591	zf-RING_7	1	1	2.12766	unknown
PF02649	GCHY-1	1	1	2.12766	metabolic process
PF02677	QueH	1	1	2.12766	RNA processing
PF03253	UT	1	1	2.12766	transport
PF03422	CBM_6	1	1	2.12766	metabolic process
PF03543	Peptidase_C58	1	1	2.12766	metabolic process
PF03627	PapG_N	1	1	2.12766	adhesion
PF03628	PapG_C	1	1	2.12766	adhesion
PF03699	UPF0182	1	1	2.12766	unknown
PF04311	DUF459	1	1	2.12766	unknown
PF04411	PDDEXK_7	1	1	2.12766	unknown
PF04548	AIG1	1	1	2.12766	unknown
PF04906	Tweety	1	1	2.12766	unknown
PF04923	Ninjurin	1	1	2.12766	unknown
PF05014	Nuc_deoxyrib_tr	1	1	2.12766	transferase
PF05055	DUF677	1	1	2.12766	unknown
PF05057	DUF676	1	1	2.12766	unknown
PF05139	Erythro_esteras	1	1	2.12766	antibiotic resistance
PF05148	Methyltransf_8	1	1	2.12766	unknown
PF05183	RdRP	1	1	2.12766	unknown
PF05307	Bundlin	1	1	2.12766	adhesion
PF05384	DegS	1	1	2.12766	regulatory protein
PF05630	NPP1	1	1	2.12766	unknown
PF05637	Glyco_transf_34	1	1	2.12766	unknown
PF05679	CHGN	1	1	2.12766	unknown
PF05785	CNF1	1	1	2.12766	toxin
PF05787	PhoX	1	1	2.12766	unknown
PF06306	CgtA	1	1	2.12766	transferase
PF06662	C5-epim_C	1	1	2.12766	metabolic process
PF06739	SBBP	1	1	2.12766	unknown
PF06898	YqfD	1	1	2.12766	unknown
PF07087	DUF1353	1	1	2.12766	unknown
PF07091	FmrO	1	1	2.12766	antibiotic resistance
PF07215	DUF1419	1	1	2.12766	unknown
PF07262	CdiI	1	1	2.12766	bacterial defense
PF07283	TrbH	1	1	2.12766	conjugation
PF07313	AmiA-like	1	1	2.12766	unknown
PF07387	Seadorna_VP7	1	1	2.12766	unknown
PF07602	DUF1565	1	1	2.12766	unknown
PF07619	DUF1581	1	1	2.12766	unknown
PF07793	DUF1631	1	1	2.12766	unknown
PF07984	NTP_transf_7	1	1	2.12766	unknown
PF08317	Spc7	1	1	2.12766	unknown
PF08662	eIF2A	1	1	2.12766	unknown
PF08861	DUF1828	1	1	2.12766	unknown
PF08862	DUF1829	1	1	2.12766	unknown
PF09011	HMG_box_2	1	1	2.12766	unknown
PF09035	Tn916-Xis	1	1	2.12766	transposition
PF09222	Fim-adh_lectin	1	1	2.12766	adhesion
PF09258	Glyco_transf_64	1	1	2.12766	metabolic process
PF09274	ParG	1	1	2.12766	transcription regulation
PF09386	ParD	1	1	2.12766	toxin-antitoxin system
PF09535	Gmx_para_CXXCG	1	1	2.12766	unknown
PF09823	DUF2357	1	1	2.12766	unknown
PF09932	DUF2164	1	1	2.12766	unknown
PF09994	DUF2235	1	1	2.12766	unknown
PF10005	zinc-ribbon_6	1	1	2.12766	unknown
PF10080	DUF2318	1	1	2.12766	unknown
PF10082	BBP2_2	1	1	2.12766	unknown
PF10192	GpcrRhopsn4	1	1	2.12766	unknown
PF10220	Smg8_Smg9	1	1	2.12766	unknown
PF10269	Tmemb_185A	1	1	2.12766	unknown
PF10448	POC3_POC4	1	1	2.12766	unknown
PF10503	Esterase_phd	1	1	2.12766	metabolic process
PF10634	Iron_transport	1	1	2.12766	metal transport
PF11026	DUF2721	1	1	2.12766	unknown
PF11387	DUF2795	1	1	2.12766	unknown
PF11657	Activator-TraM	1	1	2.12766	conjugation
PF12219	End_tail_spike	1	1	2.12766	metabolic process
PF12244	DUF3606	1	1	2.12766	unknown
PF12260	PIP49_C	1	1	2.12766	unknown
PF12294	DUF3626	1	1	2.12766	unknown
PF12325	TMF_TATA_bd	1	1	2.12766	unknown
PF12718	Tropomyosin_1	1	1	2.12766	unknown
PF12770	CHAT	1	1	2.12766	unknown
PF12972	NAGLU_C	1	1	2.12766	metabolic process
PF12992	DUF3876	1	1	2.12766	unknown
PF13022	HTH_Tnp_1_2	1	1	2.12766	phage
PF13027	DUF3888	1	1	2.12766	unknown
PF13212	DUF4020	1	1	2.12766	unknown
PF13269	DUF4060	1	1	2.12766	unknown
PF13349	DUF4097	1	1	2.12766	unknown
PF13387	DUF4105	1	1	2.12766	unknown
PF13455	MUG113	1	1	2.12766	unknown
PF13470	PIN_3	1	1	2.12766	unknown
PF13474	SnoaL_3	1	1	2.12766	unknown
PF13649	Methyltransf_25	1	1	2.12766	methylation
PF13704	Glyco_tranf_2_4	1	1	2.12766	unknown
PF13707	RloB	1	1	2.12766	DNA restriction-modification
PF13749	HATPase_c_4	1	1	2.12766	ATP binding
PF13751	DDE_Tnp_1_6	1	1	2.12766	transposition
PF13784	Fic_N	1	1	2.12766	ATP binding
PF13851	GAS	1	1	2.12766	unknown
PF13903	Claudin_2	1	1	2.12766	unknown
PF13910	DUF4209	1	1	2.12766	unknown
PF14103	DUF4276	1	1	2.12766	unknown
PF14168	YjzC	1	1	2.12766	unknown
PF14175	YaaC	1	1	2.12766	unknown
PF14305	ATPgrasp_TupA	1	1	2.12766	cellular component
PF14317	YcxB	1	1	2.12766	cellular component
PF14335	DUF4391	1	1	2.12766	unknown
PF14411	LHH	1	1	2.12766	cellular component
PF14504	CAP_assoc_N	1	1	2.12766	unknown
PF14606	Lipase_GDSL_3	1	1	2.12766	metabolic process
PF14706	Tnp_DNA_bind	1	1	2.12766	transposition
PF15348	GEMIN8	1	1	2.12766	unknown
PF15530	Ntox25	1	1	2.12766	toxin
PF15647	Tox-REase-3	1	1	2.12766	toxin
PF15924	ALG11_N	1	1	2.12766	unknown
PF15962	DUF4765	1	1	2.12766	unknown
PF16116	DUF4832	1	1	2.12766	unknown
PF16190	E1_FCCH	1	1	2.12766	unknown
PF16289	PIN_12	1	1	2.12766	unknown
PF16517	Nore1-SARAH	1	1	2.12766	unknown
PF16859	TetR_C_11	1	1	2.12766	transcription regulation
PF17170	DUF5128	1	1	2.12766	unknown
PF17182	OSK	1	1	2.12766	unknown
PF17273	DUF5338	1	1	2.12766	unknown
PF17394	KleE	1	1	2.12766	cellular component
PF17466	NinD	1	1	2.12766	unknown
PF17613	motB	1	1	2.12766	phage
PF17647	DUF5518	1	1	2.12766	unknown
PF17667	Pkinase_fungal	1	1	2.12766	unknown
PF17937	TetR_C_28	1	1	2.12766	transcription regulation
PF18029	Glyoxalase_6	1	1	2.12766	redox process
PF18185	STALD	1	1	2.12766	metabolic process
PF18186	SLATT_4	1	1	2.12766	cellular component
PF18398	CLIP_SPH_mas	1	1	2.12766	unknown
PF18616	CdiI_3	1	1	2.12766	bacterial defense
PF18757	Nmad5	1	1	2.12766	DNA restriction-modification
PF18781	Phage_spike_2	1	1	2.12766	phage
PF18790	KfrB	1	1	2.12766	conjugation
PF18819	MuF_C	1	1	2.12766	phage
PF18862	ApeA_NTD1	1	1	2.12766	unknown
PF18864	AbiTii	1	1	2.12766	unknown
PF18871	HEPN_Toprim_N	1	1	2.12766	unknown

## Sheet: Swine
Supplementary Table 4. Host-exclusive functional domains in enterotoxigenic Escherichia coli
Swine
Pfam ID	Domain	Total frequency	Strains with this domain	%	Function
PF09075	STb_secrete	18	17	56.7	toxin
PF05225	HTH_psq	13	13	43.3	DNA binding
PF03515	Cloacin	14	12	40	toxin
PF02342	TerD	91	9	30	stress response
PF12500	TRSP	14	9	30	stress response
PF15609	PRTase_2	14	9	30	stress response
PF06722	DUF1205	12	9	30	antibiotic biosynthesis
PF11202	PRTase_1	12	9	30	stress response
PF15608	PELOTA_1	12	9	30	stress response
PF13205	Big_5	9	9	30	immunoglobulin-like
PF00699	Urease_beta	20	8	26.7	metal binding
PF15632	ATPgrasp_Ter	11	8	26.7	stress response
PF00547	Urease_gamma	10	8	26.7	metal binding
PF01730	UreF	10	8	26.7	metal binding
PF02655	ATP-grasp_3	10	8	26.7	metal binding
PF02814	UreE_N	10	8	26.7	metal binding
PF05194	UreE_C	10	8	26.7	metal binding
PF11570	E2R135	8	8	26.7	toxin
PF12787	EcsC	8	8	26.7	unknown
PF16083	Phage_holin_3_3	8	8	26.7	transport
PF09255	Antig_Caf1	21	7	23.3	adhesion
PF02275	CBAH	14	7	23.3	metabolic process
PF16875	Glyco_hydro_36N	14	7	23.3	metabolic process
PF01774	UreD	8	7	23.3	metal binding
PF03857	Colicin_im	8	7	23.3	toxin
PF03513	Cloacin_immun	7	7	23.3	bacterial defense
PF07885	Ion_trans_2	7	7	23.3	transport
PF09000	Cytotoxic	7	7	23.3	toxin
PF10418	DHODB_Fe-S_bind	7	7	23.3	metal binding
PF16874	Glyco_hydro_36C	7	7	23.3	metabolic process
PF14859	Colicin_M	9	6	20	toxin
PF01008	IF-2B	6	6	20	metabolic process
PF04765	TOD1_MUCI70	6	6	20	metabolic process
PF06231	DUF1010	6	6	20	unknown
PF14393	DUF4422	6	6	20	unknown
PF18315	VCH_CASS14	6	6	20	integron
PF02522	Antibiotic_NAT	7	5	16.7	antibiotic resistance
PF03437	BtpA	5	5	16.7	membrane
PF10987	DUF2806	5	5	16.7	unknown
PF12245	Big_3_2	7	4	13.3	surface protein
PF05268	GP38	6	4	13.3	adhesion
PF13477	Glyco_trans_4_2	4	4	13.3	metabolic process
PF15714	SpoVT_C	4	4	13.3	transcription regulation
PF13752	DUF4165	6	3	10	unknown
PF09862	DUF2089	5	3	10	unknown
PF12172	DUF35_N	5	3	10	unknown
PF12762	DDE_Tnp_IS1595	5	3	10	transposition
PF00656	Peptidase_C14	4	3	10	proteolysis
PF06908	YpsA	4	3	10	metabolic process
PF11348	DUF3150	4	3	10	unknown
PF16535	T3SSipB	4	3	10	adhesion
PF04229	GrpB	3	3	10	protein folding
PF04556	DpnII	3	3	10	bacterial defense
PF05545	FixQ	3	3	10	metabolic process
PF08536	Whirly	3	3	10	transcription regulation
PF08672	ANAPC2	3	3	10	DNA binding
PF09373	PMBR	3	3	10	pseudomurein-binding
PF09957	VapB_antitoxin	3	3	10	Toxin–antitoxin system
PF10138	vWA-TerF-like	3	3	10	unknown
PF11779	SPT_ssu-like	3	3	10	metabolic process
PF12681	Glyoxalase_2	3	3	10	unknown
PF12965	DUF3854	3	3	10	unknown
PF13462	Thioredoxin_4	3	3	10	redox process
PF16242	Pyrid_ox_like	3	3	10	stress response
PF17168	DUF5127	3	3	10	unknown
PF05171	HemS	6	2	6.7	metal transport
PF06228	ChuX_HutX	5	2	6.7	metal binding
PF01320	Colicin_Pyocin	4	2	6.7	bacterial defense
PF07385	Lyx_isomer	4	2	6.7	metabolic process
PF03243	MerB	3	2	6.7	metal detoxification
PF04888	SseC	3	2	6.7	bacterial defense
PF05034	MAAL_N	3	2	6.7	metabolic process
PF06511	T3SS_TC	3	2	6.7	virulence
PF07044	DUF1329	3	2	6.7	unknown
PF07287	AtuA	3	2	6.7	metabolic process
PF07339	DUF1472	3	2	6.7	unknown
PF07476	MAAL_C	3	2	6.7	metabolic process
PF12324	HTH_15	3	2	6.7	metal resistance
PF13941	MutL	3	2	6.7	metabolic process
PF13979	SopA_C	3	2	6.7	protein ubiquitination
PF15616	TerY_C	3	2	6.7	metal binding
PF18623	TnsE_C	3	2	6.7	transposition
PF00743	FMO-like	2	2	6.7	redox process
PF01229	Glyco_hydro_39	2	2	6.7	metabolic process
PF01849	NAC	2	2	6.7	unknown
PF02374	ArsA_ATPase	2	2	6.7	transport
PF02918	Pertussis_S2S3	2	2	6.7	toxin
PF03083	MtN3_slv	2	2	6.7	transport
PF04193	PQ-loop	2	2	6.7	transport
PF04439	Adenyl_transf	2	2	6.7	antibiotic resistance
PF05478	Prominin	2	2	6.7	unknown
PF06308	ErmC	2	2	6.7	antibiotic resistance
PF06368	Met_asp_mut_E	2	2	6.7	metabolic process
PF07024	ImpE	2	2	6.7	unknown
PF07511	DUF1525	2	2	6.7	unknown
PF08270	PRD_Mga	2	2	6.7	virulence
PF08308	PEGA	2	2	6.7	surface protein
PF08421	Methyltransf_13	2	2	6.7	unknown
PF08457	Sfi1	2	2	6.7	unknown
PF09346	SMI1_KNR4	2	2	6.7	bacterial defense
PF10116	Host_attach	2	2	6.7	adhesion
PF10174	Cast	2	2	6.7	unknown
PF11067	DUF2868	2	2	6.7	unknown
PF11190	DUF2976	2	2	6.7	unknown
PF11444	DUF2895	2	2	6.7	unknown
PF11660	DUF3262	2	2	6.7	unknown
PF11920	DUF3438	2	2	6.7	unknown
PF11990	DUF3487	2	2	6.7	unknown
PF12553	DUF3742	2	2	6.7	unknown
PF12788	YmaF	2	2	6.7	unknown
PF13528	Glyco_trans_1_3	2	2	6.7	unknown
PF13584	BatD	2	2	6.7	redox process
PF13612	DDE_Tnp_1_3	2	2	6.7	transposition
PF13905	Thioredoxin_8	2	2	6.7	redox process
PF14106	DUF4279	2	2	6.7	unknown
PF14330	DUF4387	2	2	6.7	unknown
PF14817	HAUS5	2	2	6.7	unknown
PF14947	HTH_45	2	2	6.7	unknown
PF17004	SRP_TPR_like	2	2	6.7	unknown
PF17907	AWS	2	2	6.7	metal binding
PF18312	ScsC_N	2	2	6.7	redox process
PF05688	DUF824	16	1	3.3	adhesion
PF05689	DUF823	16	1	3.3	adhesion
PF07460	NUMOD3	5	1	3.3	DNA binding
PF08271	TF_Zn_Ribbon	4	1	3.3	metal binding
PF13665	Tox-PAAR-like	3	1	3.3	toxin
PF14687	DUF4460	3	1	3.3	unknown
PF00435	Spectrin	2	1	3.3	cytoskeletal structure
PF00670	AdoHcyase_NAD	2	1	3.3	metabolic process
PF01154	HMG_CoA_synt_N	2	1	3.3	metabolic process
PF02426	MIase	2	1	3.3	metabolic process
PF03498	CDtoxinA	2	1	3.3	toxin
PF05221	AdoHcyase	2	1	3.3	metabolic process
PF05388	Carbpep_Y_N	2	1	3.3	signal peptide
PF05401	NodS	2	1	3.3	unknown
PF05625	PAXNEB	2	1	3.3	unknown
PF05701	WEMBL	2	1	3.3	unknown
PF06428	Sec2p	2	1	3.3	unknown
PF06705	SF-assemblin	2	1	3.3	unknown
PF07878	RHH_5	2	1	3.3	toxin-antitoxin system
PF07965	Integrin_B_tail	2	1	3.3	adhesion
PF08205	C2-set_2	2	1	3.3	immunoglobulin-like
PF09414	RNA_ligase	2	1	3.3	RNA repair
PF09937	DUF2169	2	1	3.3	unknown
PF10899	AbiGi	2	1	3.3	unknown
PF11426	Tn7_TnsC_Int	2	1	3.3	transposition
PF11443	DUF2828	2	1	3.3	unknown
PF12102	MrcB_N	2	1	3.3	restriction system
PF12352	V-SNARE_C	2	1	3.3	unknown
PF14870	PSII_BNR	2	1	3.3	unknown
PF17846	XRN_M	2	1	3.3	exonuclease
PF18092	DraK_HK_N	2	1	3.3	conformational change
PF00801	PKD	1	1	3.3	unknown
PF01031	Dynamin_M	1	1	3.3	unknown
PF01047	MarR	1	1	3.3	antibiotic resistance
PF01348	Intron_maturas2	1	1	3.3	mRNA processing
PF01388	ARID	1	1	3.3	unknown
PF01468	GA	1	1	3.3	surface protein
PF01591	6PF2K	1	1	3.3	metabolic process
PF01753	zf-MYND	1	1	3.3	metal binidng
PF02114	Phosducin	1	1	3.3	unknown
PF02460	Patched	1	1	3.3	transport
PF02474	NodA	1	1	3.3	unknown
PF02933	CDC48_2	1	1	3.3	cell division
PF03153	TFIIA	1	1	3.3	transcription
PF03343	SART-1	1	1	3.3	unknown
PF03402	V1R	1	1	3.3	unknown
PF03420	Peptidase_S77	1	1	3.3	unknown
PF03497	Anthrax_toxA	1	1	3.3	toxin
PF03599	CdhD	1	1	3.3	metabolic process
PF03862	SpoVAC_SpoVAEB	1	1	3.3	sporulation
PF03980	Nnf1	1	1	3.3	unknown
PF04203	Sortase	1	1	3.3	surface protein modification
PF04478	Mid2	1	1	3.3	stress response
PF04515	Choline_transpo	1	1	3.3	transport
PF04520	Senescence_reg	1	1	3.3	unknown
PF04634	YezG-like	1	1	3.3	toxin-antitoxin system
PF04796	RepA_C	1	1	3.3	plasmid replication
PF04800	ETC_C1_NDUFA4	1	1	3.3	unknown
PF04871	Uso1_p115_C	1	1	3.3	unknown
PF05103	DivIVA	1	1	3.3	cell division
PF05236	TAF4	1	1	3.3	unknown
PF05265	DUF723	1	1	3.3	unknown
PF05266	DUF724	1	1	3.3	unknown
PF05339	DUF739	1	1	3.3	unknown
PF05529	Bap31	1	1	3.3	unknown
PF05622	HOOK	1	1	3.3	unknown
PF05673	DUF815	1	1	3.3	unknown
PF05695	DUF825	1	1	3.3	unknown
PF05935	Arylsulfotrans	1	1	3.3	protein binding
PF06181	Urate_ox_N	1	1	3.3	metabolic process
PF06188	HrpE	1	1	3.3	host–pathogen interactions
PF06298	PsbY	1	1	3.3	metal binding
PF06376	AGP	1	1	3.3	unknown
PF06419	COG6	1	1	3.3	unknown
PF06570	DUF1129	1	1	3.3	unknown
PF06634	DUF1156	1	1	3.3	unknown
PF06841	Phage_T4_gp19	1	1	3.3	phage
PF06949	DUF1292	1	1	3.3	unknown
PF06958	Pyocin_S	1	1	3.3	toxin
PF07061	Swi5	1	1	3.3	DNA repair
PF07092	TMEM106	1	1	3.3	unknown
PF07106	TBPIP	1	1	3.3	unknown
PF07168	Ureide_permease	1	1	3.3	transport
PF07200	Mod_r	1	1	3.3	unknown
PF07201	HrpJ	1	1	3.3	virulence
PF07230	Peptidase_S80	1	1	3.3	phage
PF07486	Hydrolase_2	1	1	3.3	sporulation
PF07716	bZIP_2	1	1	3.3	DNA binding
PF07780	Spb1_C	1	1	3.3	unknown
PF07889	DUF1664	1	1	3.3	unknown
PF07902	Gp58	1	1	3.3	phage
PF08011	PDDEXK_9	1	1	3.3	unknown
PF08171	Mad3_BUB1_II	1	1	3.3	cell division
PF08327	AHSA1	1	1	3.3	unknown
PF08511	COQ9	1	1	3.3	unknown
PF08524	rRNA_processing	1	1	3.3	rRNA processing
PF08598	Sds3	1	1	3.3	unknown
PF08687	ASD2	1	1	3.3	unknown
PF08822	DUF1804	1	1	3.3	unknown
PF09148	DUF1934	1	1	3.3	unknown
PF09409	PUB	1	1	3.3	unknown
PF09509	Hypoth_Ymh	1	1	3.3	unknown
PF09519	RE_HindVP	1	1	3.3	restriction system
PF09748	Med10	1	1	3.3	unknown
PF09766	FmiP_Thoc5	1	1	3.3	unknown
PF09817	Zwilch	1	1	3.3	unknown
PF09834	DUF2061	1	1	3.3	unknown
PF09867	TagF_N	1	1	3.3	host–pathogen interactions
PF09904	HTH_43	1	1	3.3	unknown
PF10058	zinc_ribbon_10	1	1	3.3	unknown
PF10098	DUF2336	1	1	3.3	unknown
PF10294	Methyltransf_16	1	1	3.3	methylation
PF10318	7TM_GPCR_Srh	1	1	3.3	unknown
PF10455	BAR_2	1	1	3.3	unknown
PF10462	Peptidase_M66	1	1	3.3	virulence
PF10557	Cullin_Nedd8	1	1	3.3	unknown
PF10758	DUF2586	1	1	3.3	unknown
PF10761	DUF2590	1	1	3.3	unknown
PF10772	Phage_HP1_Orf24	1	1	3.3	unknown
PF10923	BrxC_BrxD	1	1	3.3	bacteral defense
PF10963	Phage_TAC_10	1	1	3.3	phage
PF11184	DUF2969	1	1	3.3	unknown
PF11304	DUF3106	1	1	3.3	unknown
PF11351	GTA_holin_3TM	1	1	3.3	phage
PF11363	DUF3164	1	1	3.3	unknown
PF11427	HTH_Tnp_Tc3_1	1	1	3.3	transposition
PF11528	DUF3224	1	1	3.3	unknown
PF11782	DUF3319	1	1	3.3	unknown
PF11843	DUF3363	1	1	3.3	unknown
PF12128	DUF3584	1	1	3.3	unknown
PF12218	End_N_terminal	1	1	3.3	phage
PF12261	T_hemolysin	1	1	3.3	toxin
PF12317	IFT46_B_C	1	1	3.3	unknown
PF12329	TMF_DNA_bd	1	1	3.3	unknown
PF12561	TagA	1	1	3.3	virulence
PF12635	DUF3780	1	1	3.3	unknown
PF12775	AAA_7	1	1	3.3	unknown
PF12813	XPG_I_2	1	1	3.3	unknown
PF12862	ANAPC5	1	1	3.3	unknown
PF12897	Aminotran_MocR	1	1	3.3	metabolic process
PF13163	DUF3999	1	1	3.3	unknown
PF13182	DUF4007	1	1	3.3	unknown
PF13208	TerB_N	1	1	3.3	bacterial defense
PF13211	DUF4019	1	1	3.3	unknown
PF13240	zinc_ribbon_2	1	1	3.3	cellular component
PF13287	Fn3_assoc	1	1	3.3	unknown
PF13479	AAA_24	1	1	3.3	unknown
PF13497	DUF4121	1	1	3.3	unknown
PF13628	DUF4142	1	1	3.3	unknown
PF13630	SdpI	1	1	3.3	bacterial defense
PF13663	DUF4148	1	1	3.3	unknown
PF13664	DUF4149	1	1	3.3	unknown
PF13671	AAA_33	1	1	3.3	unknown
PF13783	DUF4177	1	1	3.3	unknown
PF13862	BCIP	1	1	3.3	unknown
PF13930	Endonuclea_NS_2	1	1	3.3	toxin
PF13958	ToxN_toxin	1	1	3.3	toxin-antitoxin system
PF14018	DUF4234	1	1	3.3	unknown
PF14061	Mtf2_C	1	1	3.3	unknown
PF14078	DUF4259	1	1	3.3	unknown
PF14096	DUF4274	1	1	3.3	unknown
PF14113	Tae4	1	1	3.3	toxin-antitoxin system
PF14267	DUF4357	1	1	3.3	unknown
PF14285	DUF4367	1	1	3.3	unknown
PF14297	Lin1244_N	1	1	3.3	unknown
PF14311	DUF4379	1	1	3.3	unknown
PF14325	DUF4383	1	1	3.3	unknown
PF14485	DUF4431	1	1	3.3	unknown
PF14531	Kinase-like	1	1	3.3	unknown
PF14652	DUF4457	1	1	3.3	unknown
PF14802	TMEM192	1	1	3.3	unknown
PF14807	AP4E_app_platf	1	1	3.3	unknown
PF14862	Defensin_big	1	1	3.3	unknown
PF14970	TEDC1	1	1	3.3	unknown
PF15086	UPF0542	1	1	3.3	unknown
PF15139	DUF4572	1	1	3.3	unknown
PF15287	KRBA1	1	1	3.3	unknown
PF15599	Imm63	1	1	3.3	toxin
PF15615	TerB_C	1	1	3.3	stress response
PF15619	Lebercilin	1	1	3.3	unknown
PF15635	Tox-GHH2	1	1	3.3	toxin
PF15711	ILEI	1	1	3.3	unknown
PF15740	PPP1R26_N	1	1	3.3	unknown
PF16075	DUF4815	1	1	3.3	unknown
PF16109	DUF4827	1	1	3.3	unknown
PF16273	NuDC	1	1	3.3	unknown
PF16459	Phage_TAC_13	1	1	3.3	phage
PF16566	CREPT	1	1	3.3	unknown
PF16640	Big_3_5	1	1	3.3	immunoglobulin-like
PF16695	Tai4	1	1	3.3	bacterial defense
PF16746	BAR_3	1	1	3.3	unknown
PF16793	RepB_primase	1	1	3.3	phage
PF16853	CDC13_N	1	1	3.3	unknown
PF16940	Tic110	1	1	3.3	unknown
PF17107	SesA	1	1	3.3	unknown
PF17179	Fer4_22	1	1	3.3	metal binding
PF17210	SdrD_B	1	1	3.3	unknown
PF17425	Arylsulfotran_N	1	1	3.3	transferase
PF17438	DUF5417	1	1	3.3	unknown
PF17649	VPS38	1	1	3.3	unknown
PF17660	BTRD1	1	1	3.3	unknown
PF17680	FlgO	1	1	3.3	motility
PF17791	MG3	1	1	3.3	unknown
PF17892	Cadherin_5	1	1	3.3	adhesion
PF17915	zf_Rg	1	1	3.3	unknown
PF17945	Crystall_4	1	1	3.3	virulence
PF17957	Big_7	1	1	3.3	immunoglobulin-like
PF17963	Big_9	1	1	3.3	immunoglobulin-like
PF18247	AvrM_N	1	1	3.3	unknown
PF18348	SH3_16	1	1	3.3	unknown
PF18517	LZ3wCH	1	1	3.3	unknown
PF18596	Sld7_C	1	1	3.3	unknown
PF18602	Rap1a	1	1	3.3	bacterial defense
PF18676	MBG_2	1	1	3.3	unknown
PF18812	PBECR3	1	1	3.3	phage
